# Supplementary material for: Genome-wide association studies and prediction of 17 traits related to phenology, biomass and cell wall composition in the energy grass Miscanthus sinensis
Source: New Phytol. 2013 Dec 6;201(4):1227–39. doi: 10.1111/nph.12621 (PMC4284002; doi:10.1111/nph.12621)
Supplement: Fig S1 — Linkage disequilibrium based on single-nucleotide variants detected using restriction site-associated DNA sequencing in Miscanthus sinensis. Fig. S2 Model-based clustering of single-nucleotide variant data for 138 Miscanthus sinensis genotypes. Fig. S3 Statistical power and effect size inflation based on data perturbation simulations for genome-wide association study analyses using the EMMAX program. Fig. S4 Genome-wide association study (GWAS) results for 17 phenotypic traits in a population of 138 Miscanthus sinensis genotypes based on 53 174 markers detected using alignments to the Sorghum bicolor genome. Fig. S5 Genome-wide association study (GWAS) results for 17 phenotypic traits in a population of 138 Miscanthus sinensis genotypes based on 121 771 markers detected using alignments to a M. sinensis pseudo-reference. Fig. S6 Multi-locus mixed-model (MLMM) genome-wide association study results for 17 phenotypic traits in a population of 138 Miscanthus sinensis genotypes based on 53 174 markers detected using alignments to the Sorghum bicolor genome. Fig. S7 Covariate multi-locus mixed-model (MLMM) genome-wide association study (GWAS) results for average senescence score in a population of 138 Miscanthus sinensis genotypes based on 53 174 markers detected using alignments to the Sorghum bicolor genome. Fig. S8 Genetic relationship matrix among 138 Miscanthus sinensis genotypes. Table S1 Simple linear regression measures of performance of genome-wide prediction in a population of 138 Miscanthus sinensis genotypes Methods S1Miscanthus pseudo-reference. [file nph0201-1227-SD2.txt]

SupportingInformation Slavov et al. GWASs andtrait predictionin Miscanthus
1
 
  
FigureS1Linkage disequilibrium (LD, measuredaspairwise r2 from genotypic correlation)based on
single-nucleotidevariants (SNVs) detectedusingrestriction-site associatedDNA sequencing(RAD-
Seq) inMiscanthus sinensis.Left: large-scale LDamongSNVs that were(1) detected usingalignments 
to the Sorghum bicolor genome;(2)filtered using‘liberal’ criteria; and(3) locatedwithin1Mbof 
each other, assumingmicrosynteny betweenMiscanthus andSorghum. Onlyvalues ofr2 ≥ 0.1are 
shown. Right: fine-scale LDamongSNVs that (1)were detected usingalignments to aMiscanthus
pseudo-reference; (2) werefiltered using‘liberal’ criteria; (3) werelocatedwithinthe sameRAD tag;
and(4) hadminor allele frequencies of atleast0.10. To equalize sample sizes,r2 values were 
calculated based onN= 26individuals from the overallpopulation,as wellasfrom the ‘Continent’
and‘Japan’ subpopulations.  SupportingInformation Slavov et al. GWASs andtrait predictionin Miscanthus
2
 
 
 
(a) 
 
  (b) 
 
  (c)
 
FigureS2Model-based clusteringofsingle-nucleotide variant datafor138M.sinensisgenotypes 
usingv. 2.3.4 of the STRUCTURE program (Pritchardet al., 2000; Falushet al., 2003, 2007). (a)Mean 
log-likelihoods andtheir standarddeviations from runs assumingdifferent numbers of 
subpopulations (K). (b)Values ofthe adhocstatistic ΔK, whichtends to peak at the valueofK that 
corresponds to the highesthierarchicallevelof substructure (Evannoet al.,2005). (c) Individual 
proportional membershipsof 138 M.sinensisgenotypes assumingK = 2. Clusteringresults from 10 
independent runs ofSTRUCTURE were aligned usingthe CLUMPP program (Jakobsson&Rosenberg, 
2007)andillustrated usingthe DISTRUCTprogram (Rosenberg, 2004). Genotypes wereordered by
their scoresonthe primaryaxis of variation(PC1)detectedusingindividual-basedprincipal 
component analysis (Fig. 1,Pattersonetal., 2006). 
  SupportingInformation Slavov et al. GWASs andtrait predictionin Miscanthus
3
 
  
FigureS3Statistical power (left) andeffect sizeinflation(right) based ondataperturbation
simulations (Yuet al., 2006) for genome-wide associationstudy(GWAS)analyses usingthe EMMAX 
program,withmixedlinearmodels includingtheidentity-by-state matrix andthe first two 
eigenvectors of populationstructure. Left: statistical power was estimatedfor = 10-5 andsettinga 
target proportionof variance explained (PVE, see Materials andMethods). Right:naïve estimates of 
(PVE)forassociations detectedat= 10-5 vstheir ‘real’ simulatedvalues. Inthe absence of bias,
points are expected to follow atrendaroundthe x = y diagonal (dashed line).  SupportingInformation Slavov et al. GWASs andtrait predictionin Miscanthus
4
 
 
 
 
 
FigureS4Genome-wide associationstudy (GWAS) results for17 phenotypictraits in a populationof 
138 M. sinensisgenotypes based on53,174 single-nucleotidevariants (SNVs)detected using
alignments tothe Sorghumbicolor genome andfilteredusing‘liberal’ criteria (Table 2). Manhattan
(left) andquantile-quantile(QQ)plots(right) are basedontheGWASp-values of allSNVs aligningto 
Sorghum chromosomes 1-10.Manhattanplots: blue lines indicate suggestive (P = 10-5) andredlines 
Bonferroni-adjustedgenome-wide significance (P =0.05/53,1749.4 × 10-7) based onmixedlinear
models includingboththe identity-by-state (IBS) kinshipmatrix andthefirst two eigenvectors (PC1 
andPC2) fromindividual-based principal componentanalysis.QQplots: results fromanalyses 
including(1) theIBS matrix, as well as PC1 andPC2(black points);(2) theIBS matrix only (blue 
points);and(3) simple linear regressionwithoutcorrections for populationstructure andrelatedness
(red points).Intheabsenceof confounding, the majority of points are expected to fallonthe x = y
diagonal (dashed line). SupportingInformation Slavov et al. GWASs andtrait predictionin Miscanthus
5
 
 
 
 
 
FigureS4(Continued )
  SupportingInformation Slavov et al. GWASs andtrait predictionin Miscanthus
6
 
 
 
 
 
FigureS4(Continued )
  SupportingInformation Slavov et al. GWASs andtrait predictionin Miscanthus
7
 
 
 
 
 
FigureS4(Continued )
  SupportingInformation Slavov et al. GWASs andtrait predictionin Miscanthus
8
 
 
 
 
 
FigureS4(Continued )
  SupportingInformation Slavov et al. GWASs andtrait predictionin Miscanthus
9
 
 
 
 
FigureS4(Continued )
  SupportingInformation Slavov et al. GWASs andtrait predictionin Miscanthus
10
 
 
 
 
 
FigureS5Genome-wide associationstudy (GWAS) results for17 phenotypictraits in a populationof 
138 M. sinensisgenotypes based on121,771 single-nucleotide variants (SNVs) detected using
alignments toa M. sinensispseudo-reference andfiltered using‘liberal’ criteria(Table 2). Quantile-
quantile (QQ) plots arebased onthe GWASp-values ofallSNVsfrom analyses including(1) the
identity-by-state(IBS) kinshipmatrixandthe first twoeigenvectors (PC1 andPC2) from individual-
based principal componentanalysis(black points); (2) the IBS matrixonly (blue points); and(3) 
simple linear regressionwithout corrections for populationstructure andrelatedness (redpoints).
The threshold for Bonferroni-adjustedgenome-wide significance wasP= 0.05/121,7714.1 × 10-7.
Inthe absence of confounding, the majority of points are expected to fall onthe x = y diagonal
(dashed line).
 
  SupportingInformation Slavov et al. GWASs andtrait predictionin Miscanthus
11
 
 
 
 
 
FigureS5(Continued)
  SupportingInformation Slavov et al. GWASs andtrait predictionin Miscanthus
12
 
 
 
 
 
FigureS5(Continued)SupportingInformation Slavov et al. GWASs andtrait predictionin Miscanthus
13
 
 
FigureS6Multi-locus mixed-model(MLMM, Seguraet al., 2012) genome-wide associationstudy 
(GWAS) results for 17phenotypictraits in a populationof 138 M. sinensis genotypes based on
53,174 single-nucleotide variants (SNVs) detectedusing alignmentstotheSorghum bicolor genome 
andfiltered using‘liberal’ criteria (Table 2). Manhattan(left) andvariance component plots (right) 
are based onthe MLMM-GWASp-valuesofall SNVs aligningto Sorghum chromosomes 1-10. 
Manhattanplots: results fromthe optimal model selectionstepaccordingto the multiple Bonferroni 
criterion; dotted lines indicate Bonferroni-adjustedgenome-widesignificance (P = 0.05/53,1749.4 
× 10-7). Variance component plots: in eachstep of themodel selectionprocedure, the total variance 
of trait best linear unbiasedpredictors (BLUPs) was partitioned into(1) components explained by the 
individual SNVs included inthe model(Explained); (2) components explained by the kinshipmatrix 
(Genetic); and(3)residual components (Error). The dotted line indicates the transitionbetween 
forwardselectionandbackward elimination ofSNVs inthe model.
E
r
r
o
r
Ge
n
e
t
ic
E
x
p
la
in
e
dSupportingInformation Slavov et al. GWASs andtrait predictionin Miscanthus
14
 
 
 
 
FigureS6(Continued)
E
r
r
o
r
Ge
n
e
t
ic
E
x
p
la
in
e
dSupportingInformation Slavov et al. GWASs andtrait predictionin Miscanthus
15
 
 
FigureS6(Continued)
  
E
r
r
o
r
Ge
n
e
t
ic
E
x
p
la
in
e
dSupportingInformation Slavov et al. GWASs andtrait predictionin Miscanthus
16
 
 
FigureS6(Continued)
  
E
r
r
o
r
Ge
n
e
t
ic
E
x
p
la
in
e
dSupportingInformation Slavov et al. GWASs andtrait predictionin Miscanthus
17
 
 
FigureS6(Continued)
  
E
r
r
o
r
Gen
et
ic
E
x
p
la
in
e
dSupportingInformation Slavov et al. GWASs andtrait predictionin Miscanthus
18
 
 
 
FigureS7Covariate multi-locus mixed-model (MLMM, Seguraetal., 2012) genome-wide association
study (GWAS) results for average senescence score (AvgeSen.9,Table 1) ina populationof 138 M. 
sinensis genotypes based on53,174 single-nucleotide variants (SNVs) detected usingalignments to
the Sorghum bicolorgenome andfiltered using‘liberal’ criteria(Table 2). Inadditionto the kinship
matrix, MLMMsalsoincluded the first two eigenvectors of populationstructure (Fig. 1) as fixed
effects.Onlyresultsfrom the optimal model selectionstep are shown (multipleBonferroni 
criterion); the dotted line indicates Bonferroni-adjusted genome-wide significance (P =0.05/53,174 
9.4 × 10-7). Results for other traits were similarormore conservativethanthose based on
MLMMswithout populationstructure covariates (Fig. S6).
 
  SupportingInformation Slavov et al. GWASs andtrait predictionin Miscanthus
19
 
 
 
 
FigureS8Genetic relationshipmatrix(Yanget al., 2010, 2011)among138 M. sinensis genotypes 
based on20,052 single-nucleotidevariants detected usingalignments tochromosomes 1-10 of the 
Sorghum bicolor genome andfiltered using‘stringent’criteria(Table2). 
 
 
 
 
  SupportingInformation Slavov et al. GWASs andtrait predictionin Miscanthus
20
 
TableS1 Simple linear regressionmeasures of performanceofgenome-wide predictionina 
populationof 138 M. sinensis genotypes based onmarkers filtered usingliberal criteria (Table 2). All 
regressioncoefficients are based on100 randomten-foldcross-validations(i.e., usinga training
populationwith N= 124genotypes). 
 
Traita H2, b b0Sorg(SD) b1Sorg(SD) b0Misc(SD) b1Misc(SD)
Phenology
     DOYFS1.9 0.89 1.27 (0.39) 1.35 (0.02) 1.30 (0.37) 1.27 (0.02)
AvgeSen.9 0.83 -0.01 (0.01) 1.49 (0.03) -0.01 (0.01) 1.35 (0.03)
Morphology/Biomass
    BaseDiameter.9 0.52 -0.07 (0.43) 0.95 (0.15) 0.03 (0.38) 0.98 (0.14)
DryMatter.9 0.54 -0.30 (1.35) 0.37 (0.31) -0.29 (1.45) 0.26 (0.37)
LeafLength.7 0.65 0.13 (0.10) 1.23 (0.02) 0.10 (0.10) 1.17 (0.02)
LeafWidth.7 0.64 0.01 (0.00) 1.29 (0.07) 0.01 (0.00) 1.21 (0.05)
MaxCanopyHeight.9 0.77 0.09 (0.18) 0.96 (0.09) 0.18 (0.15) 0.92 (0.09)
Moisture.9 0.59 0.00 (0.04) 1.27 (0.02) 0.00 (0.03) 1.23 (0.01)
StatureCategory.7 0.48 0.00 (0.01) 1.11 (0.06) 0.00 (0.01) 1.06 (0.05)
StatureLeafAngle.7 0.50 0.00 (0.00) 1.17 (0.07) 0.00 (0.00) 1.08 (0.06)
StatureStemAngle.7 0.48 0.00 (0.00) 1.08 (0.06) 0.00 (0.00) 1.04 (0.06)
StemDiameter.9 0.60 0.02 (0.01) 1.72 (0.10) 0.02 (0.01) 1.40 (0.06)
TallestStem.9 0.88 0.06 (0.38) 1.10 (0.02) 0.29 (0.33) 1.04 (0.02)
TransectCount.9 0.51 -0.03 (0.03) 0.82 (0.23) -0.02 (0.05) 1.16 (0.16)
Cellwallcomposition 
   
 
Cellulose.8 0.79 -0.02 (0.02) 1.23 (0.03) -0.02 (0.02) 1.15 (0.03)
Hemicellulose.8 0.60 0.00 (0.01) 0.84 (0.11) 0.00 (0.00) 0.72 (0.16)
Lignin.8 0.66 0.00 (0.01) 1.36 (0.07) 0.00 (0.00) 0.95 (0.07)
Average 0.64 0.07 (0.32) 1.14 (0.30) 0.09 (0.33) 1.06 (0.26)
  
a Trait: phenotypic trait as defined inTable 1.
b H2: broad-sense heritability (see Materials andMethods).
c b0Sorg (SD): average intercept ofsimple linearregressionofbestlinear unbiasedpredictors(BLUPs) 
calculated from fielddata onthoseestimatedusingridge regression based on53,174 single-
nucleotidevariants (SNVs) obtained throughalignments to theSorghum bicolorgenome. Standard
deviations acrossthe 100 random ten-foldcross-validations are shown inparentheses.
d b1Sorg (SD): average slope of simple linear regressionof BLUPs calculated fromfielddata onthose 
estimatedusingridgeregression basedon53,174 SNVs obtainedthrough alignments to the 
Sorghum bicolor genome. Standarddeviations across the 100 random ten-foldcross-validationsare 
shownin parentheses.
e b0Misc(SD): averageintercept ofsimple linearregressionofBLUPscalculated from fielddata on
thoseestimatedusingridge regression based on121,771 SNVs obtained throughalignmentsto a M. 
sinensis pseudo-reference.Standarddeviations across the 100random ten-foldcross-validationsare 
shownin parentheses.
f b1Misc(SD): average slope of simple linear regressionof BLUPs calculated fromfielddata onthose 
estimatedusingridgeregression basedon121,771 SNVs obtainedthrough alignmentsto a M. 
sinensis pseudo-reference.Standarddeviations across the 100random ten-foldcross-validationsare 
shownin parentheses.
g Average (SD): overallaverage andstandarddeviationacross traits. SupportingInformation Slavov et al. GWASs andtrait predictionin Miscanthus
21
 
MethodS1 Miscanthus pseudo-reference
First, we selected a reference genotype based onits relatively largesequence coverage (17,152,027 
reads). Aftertrimmingreads from the 3’ endto a total length of 85bp, custom Perl scripts wereused 
to cluster identical sequences represented between30and250 times.Based onthe observed 
coveragedistribution,these sequences wereassumedto represent low-or single-copy restriction-
site associatedDNA (RAD) loci inthe Miscanthus genome. Asa result of these procedures, 149,974 
RAD clusters were coalescedfrom 8,323,912 sequencereads (i.e.,approximately49% ofthetotal 
sequence data).The assembly wasthen condensedto fastaformat andaligned toitself usingBWA 
(Li &Durbin, 2009), with the followingcommandoptions: bwa aln–n5 –N.This self-alignmentwas
used toidentify highly similar sequences withinthe assembly. Any cluster with more thantwo 
observed presumed haplotypes was discarded. This was done toeliminateduplicatedsequences in
the assembly. Thefinal filtered assemblycontained 48,426 RAD clusters, representing4.1 Mbof 
putatively low-copyMiscanthus genomicsequence. 
 
References
EvannoG, Regnaut S, Goudet J. 2005. Detectingthe number of clusters of individuals usingthe 
software STRUCTURE: a simulationstudy. MolecularEcology 14(8): 2611-2620.
FalushD, Stephens M,PritchardJK. 2003. Inference of populationstructure usingmultilocus 
genotype data: Linkedloci andcorrelatedallele frequencies. Genetics164(4):1567-1587.
FalushD, Stephens M,PritchardJK. 2007. Inference of populationstructure usingmultilocus 
genotype data: dominantmarkers andnullalleles. Molecular Ecology Notes7(4): 574-578.
JakobssonM, Rosenberg NA. 2007. CLUMPP:a clustermatchingandpermutationprogram for 
dealingwithlabelswitchingandmultimodality in analysis of populationstructure. 
Bioinformatics 23(14): 1801-1806.
Li H, DurbinR. 2009. Fast andaccurate shortreadalignment with Burrows-Wheeler transform. 
Bioinformatics 25(14): 1754-1760.
PattersonN, PriceAL, ReichD. 2006. Populationstructure andeigenanalysis.PLOS Genetics 2(12): 
2074-2093.
PritchardJK, Stephens M, Donnelly P. 2000. Inference ofpopulationstructure usingmultilocus 
genotype data. Genetics155(2): 945-959.
Rosenberg NA. 2004. DISTRUCT:a programforthe graphicaldisplay of populationstructure. 
Molecular Ecology Notes 4(1): 137-138. 
SeguraV, VilhjalmssonBJ, Platt A, KorteA,SerenU, Long Q, Nordborg M. 2012. Anefficient multi-
locus mixed-model approach for genome-wide associationstudies in structured populations. 
Nature Genetics 44(7): 825-U144.
Yang J, LeeSH,GoddardME, Visscher PM. 2011. GCTA: A tool forgenome-widecomplex trait 
analysis. AmericanJournal of Human Genetics88(1): 76-82.
Yang JA, BenyaminB, McEvoy BP,GordonS, HendersAK, Nyholt DR, MaddenPA, HeathAC,
MartinNG,Montgomery GW, GoddardME, Visscher PM.2010. CommonSNPsexplaina 
large proportionofthe heritability for humanheight. Nature Genetics 42(7): 565-U131.
Yu JM, Pressoir G, Briggs WH, Bi IV, Yamasaki M, Doebley JF, McMullenMD, Gaut BS, NielsenDM, 
HollandJB, KresovichS, BucklerES. 2006. Aunified mixed-model methodfor association
mappingthat accounts for multiple levels of relatedness. Nature Genetics38(2): 203-208.
 
 
